# Supplementary material for: Optical Gain of Vertically Coupled Cd0.6Zn0.4Te/ZnTe Quantum Dots
Source: Nanomaterials (Basel). 2023 Feb 13;13(4):716. doi: 10.3390/nano13040716 (PMC9965561; doi:10.3390/nano13040716)
Supplement: Supplementary file 1 [file nanomaterials-13-00716-s001.zip]

Archive with 1 entries (1 files):
- nanomaterials-2193963-supplementary.pdf
